# Supplementary material for: A new species of Zachaeus C.L. Koch from Turkey (Opiliones, Phalangiidae)
Source: Zookeys. 2015 Jul 22;(514):15–23. doi: 10.3897/zookeys.514.9545 (PMC4525022; doi:10.3897/zookeys.514.9545)
Supplement: XML Treatment for Zachaeus seyyari [file zookeys.514.9545-treatment1.xml]

<!DOCTYPE tp:taxon-treatment
  PUBLIC "-//TaxonX//DTD Taxonomic Treatment Publishing DTD v0 20100105//EN" "tax-treatment-NSO.dtd">
<tp:taxon-treatment xmlns:tp="http://www.plazi.org/taxpub"><tp:treatment-meta><kwd-group><label>Taxon classification</label><kwd><named-content content-type="kingdom">Animalia</named-content></kwd><kwd><named-content content-type="order">Opiliones</named-content></kwd><kwd><named-content content-type="family">Phalangiidae</named-content></kwd></kwd-group><mixed-citation publication-type="journal"><person-group><name><surname>Kurt</surname><given-names>Kemal</given-names></name><name><surname>Koç</surname><given-names>Halil</given-names></name><name><surname>Yağmur</surname><given-names>Ersen Aydın</given-names></name></person-group><article-title>A new species of <italic><tp:taxon-name><tp:taxon-name-part taxon-name-part-type="genus">Zachaeus</tp:taxon-name-part></tp:taxon-name></italic> C.L. Koch from Turkey (<tp:taxon-name><tp:taxon-name-part taxon-name-part-type="order">Opiliones</tp:taxon-name-part></tp:taxon-name>, <tp:taxon-name><tp:taxon-name-part taxon-name-part-type="family">Phalangiidae</tp:taxon-name-part></tp:taxon-name>)</article-title><source>Zookeys</source><day>22</day><month>7</month><year>2015</year><volume>2015</volume><issue>514</issue><fpage>15</fpage><lpage>23</lpage><pub-id pub-id-type="doi">10.3897/zookeys.514.9545</pub-id></mixed-citation></tp:treatment-meta><tp:nomenclature><tp:taxon-name>
                            <tp:taxon-name-part taxon-name-part-type="genus">Zachaeus</tp:taxon-name-part>
                            <tp:taxon-name-part taxon-name-part-type="species">seyyari</tp:taxon-name-part>
                            <object-id xmlns:xlink="http://www.w3.org/1999/xlink" content-type="zoobank" xlink:type="simple">http://zoobank.org/89BE1BA3-8AEE-4CB1-A1F2-17B789F8BB6C</object-id>
                        </tp:taxon-name><tp:taxon-status xmlns:xlink="http://www.w3.org/1999/xlink" xlink:type="simple">sp. n.</tp:taxon-status><xref ref-type="fig" rid="F1">Figs 1</xref><xref ref-type="fig" rid="F2">, 2</xref><xref ref-type="fig" rid="F3">, 3</xref><xref ref-type="fig" rid="F4">, 4</xref></tp:nomenclature><tp:treatment-sec sec-type="type material"><title>Type material.</title><p><bold>Holotype</bold>: 1♂ (GUSAL), Turkey: Şırnak Province, İdil District, Yörük Village (<named-content xmlns:xlink="http://www.w3.org/1999/xlink" content-type="dwc:verbatimCoordinates" xlink:type="simple">37°16'47.54"N, 42°1'17.18"E</named-content>), 655 m, 12 May 2007, leg. E.A. Yağmur and H. Koç.</p><p><bold>Paratypes.</bold> 2 ♂, 4♀ (GUSAL), 1 ♂, 1♀ (AZMM=Alaşehir Zoological Museum, Manisa) same data as holotype.</p></tp:treatment-sec><tp:treatment-sec sec-type="Distribution"><title>Distribution.</title><p>Up to now only known from type locality in the Şırnak Province, Turkey.</p></tp:treatment-sec><tp:treatment-sec sec-type="Diagnosis"><title>Diagnosis.</title><p>The new species is similar to <italic><tp:taxon-name><tp:taxon-name-part taxon-name-part-type="genus">Zachaeus</tp:taxon-name-part> <tp:taxon-name-part taxon-name-part-type="species">anatolicus</tp:taxon-name-part></tp:taxon-name></italic> (<xref ref-type="bibr" rid="B4">Kulczyński 1903</xref>: 660; <xref ref-type="bibr" rid="B9">Šilhavý 1956</xref>: 34, figs 1–5; -<xref ref-type="bibr" rid="B10">1965</xref>: 382–384, figs 1–13, <xref ref-type="bibr" rid="B13">Staręga 1976</xref>: 376, figs 75–77; <xref ref-type="bibr" rid="B1">Chevrizov 1979</xref>: 22, figs 119–121) and <italic><tp:taxon-name><tp:taxon-name-part taxon-name-part-type="genus">Zachaeus</tp:taxon-name-part> <tp:taxon-name-part taxon-name-part-type="species">redikorzevi</tp:taxon-name-part></tp:taxon-name></italic> (<xref ref-type="bibr" rid="B15">Staręga and Chevrizov 1978</xref>: 419–422, figs 1–2; <xref ref-type="bibr" rid="B14">Staręga 1978</xref>: 219; <xref ref-type="bibr" rid="B1">Chevrizov 1979</xref>: 22, figs 122–124; <xref ref-type="bibr" rid="B5">Kurt et al. 2011</xref>: 146–147, figs 1–8). The differences between these species are given in Table <xref ref-type="table" rid="T1">1</xref>.</p><table-wrap id="T1" position="float" orientation="portrait"><label>Table 1.</label><caption><p>Main diagnostic characters of most closely related species in the genus <italic><tp:taxon-name><tp:taxon-name-part taxon-name-part-type="genus">Zachaeus</tp:taxon-name-part></tp:taxon-name></italic>.</p></caption><table id="TID0EALAE" rules="all"><tbody><tr><th rowspan="1" colspan="1">Characters</th><th rowspan="1" colspan="1"><italic><tp:taxon-name><tp:taxon-name-part taxon-name-part-type="genus">Zachaeus</tp:taxon-name-part> <tp:taxon-name-part taxon-name-part-type="species">seyyari</tp:taxon-name-part></tp:taxon-name></italic> sp. n.</th><th rowspan="1" colspan="1"><italic><tp:taxon-name><tp:taxon-name-part taxon-name-part-type="genus">Zachaeus</tp:taxon-name-part> <tp:taxon-name-part taxon-name-part-type="species">anatolicus</tp:taxon-name-part></tp:taxon-name></italic></th><th rowspan="1" colspan="1"><italic><tp:taxon-name><tp:taxon-name-part taxon-name-part-type="genus">Zachaeus</tp:taxon-name-part> <tp:taxon-name-part taxon-name-part-type="species">redikorzevi</tp:taxon-name-part></tp:taxon-name></italic></th></tr><tr><td rowspan="1" colspan="1">Body</td><td rowspan="1" colspan="1">cephalothorax dorsally with small denticles; abdomen dorsally not denticulated</td><td rowspan="1" colspan="1">cephalothorax and abdomen dorsally with numerous denticles (<xref ref-type="bibr" rid="B13">Staręga 1976</xref>).</td><td rowspan="1" colspan="1">cephalothorax dorsally only granulated on surface, abdomen dorsally not denticulated (<xref ref-type="bibr" rid="B15">Staręga and Chevrizov 1978</xref>)</td></tr><tr><td rowspan="1" colspan="1">Tuber oculorum</td><td rowspan="1" colspan="1">relatively low and 1–2 setae in two rows</td><td rowspan="1" colspan="1">low and 4–8 tubercles in two rows (<xref ref-type="bibr" rid="B13">Staręga 1976</xref>).</td><td rowspan="1" colspan="1">low and 5–6 tubercles in two rows (<xref ref-type="bibr" rid="B15">Staręga and Chevrizov 1978</xref>)</td></tr><tr><td rowspan="1" colspan="1">Chelicerae of male</td><td rowspan="1" colspan="1">second segment swollen (more cylindrical), covered with setae.</td><td rowspan="1" colspan="1">second segment not swollen, covered with setae and microdenticles (<xref ref-type="bibr" rid="B13">Staręga 1976</xref>).</td><td rowspan="1" colspan="1">second segment extraordinarily swollen, covered with setae and microdenticles (<xref ref-type="bibr" rid="B15">Staręga and Chevrizov 1978</xref>)</td></tr><tr><td rowspan="1" colspan="1">Palp of male</td><td rowspan="1" colspan="1">patella dorsally with setae; tibia with setae.</td><td rowspan="1" colspan="1">patella dorsally with microdenticles, tibia with setae and microdenticles (<xref ref-type="bibr" rid="B13">Staręga 1976</xref>).</td><td rowspan="1" colspan="1">patella dorsally with setae; tibia only with setae (<xref ref-type="bibr" rid="B15">Staręga and Chevrizov 1978</xref>)</td></tr><tr><td rowspan="1" colspan="1">Leg</td><td rowspan="1" colspan="1">femur I–III with setae; femur IV ventrally with denticles, dorsally setae.</td><td rowspan="1" colspan="1">femur I–IV with denticles (<xref ref-type="bibr" rid="B13">Staręga 1976</xref>).</td><td rowspan="1" colspan="1">femur I–III with setae; femur IV ventrally with denticles (<xref ref-type="bibr" rid="B15">Staręga and Chevrizov 1978</xref>)</td></tr><tr><td rowspan="1" colspan="1">Penis</td><td rowspan="1" colspan="1">truncus wide at the base, basal to center with straight sides; then slightly narrowed at the center; then not widened, straight-sided at the subapex; glans stocky, not elongated, parallel sided, ventrally slightly oval-sided, apical outline rectangular.</td><td rowspan="1" colspan="1">truncus wide at the base, base to center narrowed; then widened at the subapex; glans, stocky, not elongated, ventrally oval (<xref ref-type="bibr" rid="B13">Staręga 1976</xref>).</td><td rowspan="1" colspan="1">truncus slightly enlarged at the proximal half; then straight-sided in distal half; glans elongated and narrow, ventrally oval-sided, apical outline triangular (<xref ref-type="bibr" rid="B15">Staręga and Chevrizov 1978</xref>)</td></tr></tbody></table></table-wrap><!--PageBreak--></tp:treatment-sec><tp:treatment-sec sec-type="Derivatio nominis"><title>Derivatio nominis.</title><p>The specific epithet is in honor of Dr. Osman SEYYAR (Niğde University, Niğde, Turkey), who has made important contributions to Turkish arachnology.</p><!--PageBreak--></tp:treatment-sec><tp:treatment-sec sec-type="Description"><title>Description.</title><p>Male: body length 7.2 mm, width 4.5 mm; chelicera basal segment 2.8 mm, second segment 3.7 mm.</p><p>Body (Fig. <xref ref-type="fig" rid="F1">1a</xref>): approximately oval-shaped in dorsal view. Opening of odoriferous gland prominent with 1–2 black denticles. Cephalothorax covered with small black denticles. Carapace ochre-brown. Abdomen dorsally with distinct brownish-gray saddle. Saddle with longitudinal whitish-yellow stripe in the center. Abdominal tergites with transverse rows of dark brown spots, not denticulated.</p><fig id="F1" position="float" orientation="portrait"><label>Figure 1.</label><caption><p><italic><tp:taxon-name><tp:taxon-name-part taxon-name-part-type="genus">Zachaeus</tp:taxon-name-part> <tp:taxon-name-part taxon-name-part-type="species">seyyari</tp:taxon-name-part></tp:taxon-name></italic> sp. n.: <bold>a</bold> body, male, dorsal view <bold>b</bold> body, female, dorsal view <bold>c</bold> body, male, ventral view <bold>d</bold> penis, dorsal view <bold>e</bold> glans, lateral view <bold>f</bold> penis, lateral view.</p></caption><graphic xmlns:xlink="http://www.w3.org/1999/xlink" xlink:href="zookeys-514-015-g001.jpg" position="float" orientation="portrait" xlink:type="simple" id="oo_47724.jpg"/></fig><p>Tuber oculorum (Fig. <xref ref-type="fig" rid="F4">4f</xref>): nearly hemispherical, median furrow present, relatively low and with 1–2 setae on each side.</p><!--PageBreak--><p>Ventral side (Fig. <xref ref-type="fig" rid="F1">1c</xref>): coxae and genital operculum covered with sparse hairs. Abdomen ventrally with transverse rows of brown spots, and with sparse hairs.</p><p>Chelicerae (Fig. <xref ref-type="fig" rid="F2">2</xref>, <xref ref-type="fig" rid="F4">4e</xref>): strong, robust and dark ochre brown. Basal segment apically not widened and slightly bent, dorsally with small black-tipped tubercles and setae, ventrally with long black-tipped tubercles. Second segment apically widened, zebra-like stripe pattern of pigmentation, and covered with setae.</p><fig id="F2" position="float" orientation="portrait"><label>Figure 2.</label><caption><p>Chelicerae of <italic><tp:taxon-name><tp:taxon-name-part taxon-name-part-type="genus">Zachaeus</tp:taxon-name-part> <tp:taxon-name-part taxon-name-part-type="species">seyyari</tp:taxon-name-part></tp:taxon-name></italic> sp. n.: <bold>a, b</bold> chelicerae, male, lateral view <bold>c, d</bold> chelicera, female, lateral view.</p></caption><graphic xmlns:xlink="http://www.w3.org/1999/xlink" xlink:href="zookeys-514-015-g002.jpg" position="float" orientation="portrait" xlink:type="simple" id="oo_47725.jpg"/></fig><p>Pedipalp (Fig. <xref ref-type="fig" rid="F3">3</xref>): normally structured, strong; ochre-brown and with dark brown spots. Coxae with finger-shaped apophysis and covered with long setae; trochanter relatively long, ventrally and dorsally with black tubercles and setae; femur of male slighty curved, dorsally and ventrally covered with black-tipped tubercles and setae; patella distally with usual bulge densely hairy in female, less developed in male: similar in tibia; tibia and tarsus only with setae, but male tarsus ventrally bearing black microdenticles, tarsal claw smooth.</p><fig id="F3" position="float" orientation="portrait"><label>Figure 3.</label><caption><p>Pedipalp of <italic><tp:taxon-name><tp:taxon-name-part taxon-name-part-type="genus">Zachaeus</tp:taxon-name-part> <tp:taxon-name-part taxon-name-part-type="species">seyyari</tp:taxon-name-part></tp:taxon-name></italic> sp. n.: <bold>a, b</bold> pedipalp, male, lateral view <bold>c, d</bold> pedipalp, female, lateral view.</p></caption><graphic xmlns:xlink="http://www.w3.org/1999/xlink" xlink:href="zookeys-514-015-g003.jpg" position="float" orientation="portrait" xlink:type="simple" id="oo_47726.jpg"/></fig><p>Legs (Fig. <xref ref-type="fig" rid="F4">4a–d</xref>): short and strong, light ochre-brown and with dark brown spots. Femur to tarsus I relatively thicker than in legs II to IV. Femur and patella I with setae, tibia ventrally with microdenticles and dorsally with setae, metatarsus ventrally covered with densely spaced microdenticles, tarsus bearing only setae. Leg pairs II and III with sparse setae. Femur and tibia IV ventrally covered with black denticles, and dorsally setae; metatarsus IV ventrally with bristle, dorsally with microdenticles; tarsus ventrally bristle, dorsally with setae.</p><fig id="F4" position="float" orientation="portrait"><label>Figure 4.</label><caption><p><bold>a, b</bold> Leg of <italic><tp:taxon-name><tp:taxon-name-part taxon-name-part-type="genus">Zachaeus</tp:taxon-name-part> <tp:taxon-name-part taxon-name-part-type="species">seyyari</tp:taxon-name-part></tp:taxon-name></italic> sp. n.: <bold>a</bold> pair I, male, lateral view <bold>b</bold> pair IV, male, lateral view <bold>c</bold> pair I femur and patella, female, dorsal view <bold>d</bold> pair IV femur, lateral view <bold>e</bold> chelicerae, male, frontal view <bold>f</bold> tuber oculorum, male, lateral view.</p></caption><graphic xmlns:xlink="http://www.w3.org/1999/xlink" xlink:href="zookeys-514-015-g004.jpg" position="float" orientation="portrait" xlink:type="simple" id="oo_47727.jpg"/></fig><!--PageBreak--><p>Male genital morphology (Fig. <xref ref-type="fig" rid="F1">1d–f</xref>): truncus wide at base, proximal fourth of shaft straight-sided; then slightly narrowed at the center; straight-sided from center to distal end of shaft, forming a spoon-shape, wings not very wide; glans stocky, widened, not elongated, not banana-shaped; stylus long.</p><p>Female: body length 9.0 mm, width 4.7 mm; chelicera basal segment 1.5 mm, second segment 2.1 mm. General appearance similar to that of male, but body larger and wider (Fig. <xref ref-type="fig" rid="F1">1b</xref>). Second segment of chelicerae normally structured, not enlarged, basal segment ventrally without tubercles.</p><table-wrap id="T2" position="float" orientation="portrait"><label>Table 2.</label><caption><p>Measurements (in mm) of male holotype (female paratype).</p></caption><table id="TID0EGQAE" rules="all"><tbody><tr><th rowspan="1" colspan="1"/><th rowspan="1" colspan="1">Femur</th><th rowspan="1" colspan="1">Patella</th><th rowspan="1" colspan="1">Tibia</th><th rowspan="1" colspan="1">Metatarsus</th><th rowspan="1" colspan="1">Tarsus</th><th rowspan="1" colspan="1">Total</th></tr><tr><td rowspan="1" colspan="1">Palp</td><td rowspan="1" colspan="1">1.7 (1.5)</td><td rowspan="1" colspan="1">0.9 (0.85)</td><td rowspan="1" colspan="1">1.2 (0.95)</td><td rowspan="1" colspan="1">- (-)</td><td rowspan="1" colspan="1">1.9 (1.7)</td><td rowspan="1" colspan="1">5.7 (5.0)</td></tr><tr><td rowspan="1" colspan="1">Leg I</td><td rowspan="1" colspan="1">3.2 (2.8)</td><td rowspan="1" colspan="1">1.4 (1.2)</td><td rowspan="1" colspan="1">2.94 (2.2)</td><td rowspan="1" colspan="1">2.7 (2.1)</td><td rowspan="1" colspan="1">4.2 (4.0)</td><td rowspan="1" colspan="1">14.44 (12.3)</td></tr><tr><td rowspan="1" colspan="1">Leg II</td><td rowspan="1" colspan="1">3.8 (3.4)</td><td rowspan="1" colspan="1">1.5 (1.4)</td><td rowspan="1" colspan="1">3.5 (3.1)</td><td rowspan="1" colspan="1">3.7 (3.1)</td><td rowspan="1" colspan="1">7.9 (7.8)</td><td rowspan="1" colspan="1">20.4 (18.8)</td></tr><tr><td rowspan="1" colspan="1">Leg III</td><td rowspan="1" colspan="1">2.3 (2.1)</td><td rowspan="1" colspan="1">1.3 (1.1)</td><td rowspan="1" colspan="1">2.5 (2.1)</td><td rowspan="1" colspan="1">3.0 (2.9)</td><td rowspan="1" colspan="1">4.8 (4.7)</td><td rowspan="1" colspan="1">13.9 (12.9)</td></tr><tr><td rowspan="1" colspan="1">Leg IV</td><td rowspan="1" colspan="1">3.5 (3.5)</td><td rowspan="1" colspan="1">1.4 (1.3)</td><td rowspan="1" colspan="1">3.3 (3.2)</td><td rowspan="1" colspan="1">3.5 (3.5)</td><td rowspan="1" colspan="1">7.2 (7.0)</td><td rowspan="1" colspan="1">18.9 (18.5)</td></tr></tbody></table></table-wrap></tp:treatment-sec><tp:treatment-sec sec-type="Discussion"><title>Discussion.</title><p>This paper describes a new species belonging to the genus <italic><tp:taxon-name><tp:taxon-name-part taxon-name-part-type="genus">Zachaeus</tp:taxon-name-part></tp:taxon-name></italic>. This genus has five species (<italic><tp:taxon-name><tp:taxon-name-part taxon-name-part-type="genus">Zachaeus</tp:taxon-name-part> <tp:taxon-name-part taxon-name-part-type="species">anatolicus</tp:taxon-name-part></tp:taxon-name></italic>, <italic><tp:taxon-name><tp:taxon-name-part taxon-name-part-type="genus">Zachaeus</tp:taxon-name-part> <tp:taxon-name-part taxon-name-part-type="species">crista</tp:taxon-name-part></tp:taxon-name></italic>, <italic><tp:taxon-name><tp:taxon-name-part taxon-name-part-type="genus">Zachaeus</tp:taxon-name-part> <tp:taxon-name-part taxon-name-part-type="species">hebraicus</tp:taxon-name-part></tp:taxon-name></italic>, <italic><tp:taxon-name><tp:taxon-name-part taxon-name-part-type="genus">Zachaeus</tp:taxon-name-part> <tp:taxon-name-part taxon-name-part-type="species">orchimonti</tp:taxon-name-part></tp:taxon-name></italic>, and <italic><tp:taxon-name><tp:taxon-name-part taxon-name-part-type="genus">Zachaeus</tp:taxon-name-part> <tp:taxon-name-part taxon-name-part-type="species">redikorzevi</tp:taxon-name-part></tp:taxon-name></italic>) in Turkey. <italic><tp:taxon-name><tp:taxon-name-part taxon-name-part-type="genus">Zachaeus</tp:taxon-name-part> <tp:taxon-name-part taxon-name-part-type="species">anatolicus</tp:taxon-name-part></tp:taxon-name></italic> is distributed in Bulgaria, Caucasus, Crimea, Greece, former Yugoslavia, and Turkey (Adana, Ankara, Bayburt, Gümüşhane, Kayseri and Manisa Provinces) and <italic><tp:taxon-name><tp:taxon-name-part taxon-name-part-type="genus">Zachaeus</tp:taxon-name-part> <tp:taxon-name-part taxon-name-part-type="species">redikorzevi</tp:taxon-name-part></tp:taxon-name></italic> is recorded from Russia and Turkey (Bayburt, Gümüşhane, and Osmaniye Provinces) (<xref ref-type="bibr" rid="B6">Kurt 2014</xref>). <italic><tp:taxon-name><tp:taxon-name-part taxon-name-part-type="genus">Zachaeus</tp:taxon-name-part> <tp:taxon-name-part taxon-name-part-type="species">crista</tp:taxon-name-part></tp:taxon-name></italic> is distributed throughout South and Eastern Europe, Caucasus. It is widespread in Turkey (Ankara, Antalya, Bayburt, Bilecik, Bolu, Denizli, Gümüşhane, İzmir, Kırıkkale, Niğde and Osmaniye Provinces). <italic><tp:taxon-name><tp:taxon-name-part taxon-name-part-type="genus">Zachaeus</tp:taxon-name-part> <tp:taxon-name-part taxon-name-part-type="species">hebraicus</tp:taxon-name-part></tp:taxon-name></italic> is known from Jordan, Israel, Lebanon, Libya, Syria and Turkey (Adana, Manisa Provinces). <italic><tp:taxon-name><tp:taxon-name-part taxon-name-part-type="genus">Zachaeus</tp:taxon-name-part> <tp:taxon-name-part taxon-name-part-type="species">orchimonti</tp:taxon-name-part></tp:taxon-name></italic> is only known from Turkey (Aydın, Denizli, İzmir and Manisa Provinces) (Giltay, 1932) and <italic><tp:taxon-name><tp:taxon-name-part taxon-name-part-type="genus">Zachaeus</tp:taxon-name-part> <tp:taxon-name-part taxon-name-part-type="species">kervillei</tp:taxon-name-part></tp:taxon-name></italic> is known <!--PageBreak--><!--PageBreak-->from Syria (<xref ref-type="bibr" rid="B8">Roewer 1923</xref>). The new species differs from <italic><tp:taxon-name><tp:taxon-name-part taxon-name-part-type="genus">Zachaeus</tp:taxon-name-part> <tp:taxon-name-part taxon-name-part-type="species">hebraicus</tp:taxon-name-part></tp:taxon-name></italic>, <italic><tp:taxon-name><tp:taxon-name-part taxon-name-part-type="genus">Zachaeus</tp:taxon-name-part> <tp:taxon-name-part taxon-name-part-type="species">crista</tp:taxon-name-part></tp:taxon-name></italic>, and <italic><tp:taxon-name><tp:taxon-name-part taxon-name-part-type="genus">Zachaeus</tp:taxon-name-part> <tp:taxon-name-part taxon-name-part-type="species">kervillei</tp:taxon-name-part></tp:taxon-name></italic> by the presence of setae only on the ocularium, abdomen not denticulated dorsally, and legs I–III femora covered with setae only (<italic><tp:taxon-name><tp:taxon-name-part taxon-name-part-type="genus">Zachaeus</tp:taxon-name-part> <tp:taxon-name-part taxon-name-part-type="species">hebraicus</tp:taxon-name-part></tp:taxon-name></italic>, <italic><tp:taxon-name><tp:taxon-name-part taxon-name-part-type="genus">Zachaeus</tp:taxon-name-part> <tp:taxon-name-part taxon-name-part-type="species">crista</tp:taxon-name-part></tp:taxon-name></italic>, and <italic><tp:taxon-name><tp:taxon-name-part taxon-name-part-type="genus">Zachaeus</tp:taxon-name-part> <tp:taxon-name-part taxon-name-part-type="species">kervillei</tp:taxon-name-part></tp:taxon-name></italic> are characterized by ocularium with denticles, abdomen dorsally denticulated, and leg I–III femora covered with denticles). <italic><tp:taxon-name><tp:taxon-name-part taxon-name-part-type="genus">Zachaeus</tp:taxon-name-part> <tp:taxon-name-part taxon-name-part-type="species">seyyari</tp:taxon-name-part></tp:taxon-name></italic> sp. nov. differs from <italic><tp:taxon-name><tp:taxon-name-part taxon-name-part-type="genus">Zachaeus</tp:taxon-name-part> <tp:taxon-name-part taxon-name-part-type="species">orchimonti</tp:taxon-name-part></tp:taxon-name></italic> by a setose ocularium, femur of pedipalp dorsally and ventrally covered with black-tipped tubercles and setae (in <italic><tp:taxon-name><tp:taxon-name-part taxon-name-part-type="genus">Zachaeus</tp:taxon-name-part> <tp:taxon-name-part taxon-name-part-type="species">orchimonti</tp:taxon-name-part></tp:taxon-name></italic>, ocularium with 5–7 small denticles and femur of pedipalp with setae).</p><p>With <italic><tp:taxon-name><tp:taxon-name-part taxon-name-part-type="genus">Zachaeus</tp:taxon-name-part> <tp:taxon-name-part taxon-name-part-type="species">seyyari</tp:taxon-name-part></tp:taxon-name></italic> sp. n., the number of <italic><tp:taxon-name><tp:taxon-name-part taxon-name-part-type="genus">Zachaeus</tp:taxon-name-part></tp:taxon-name></italic> species known from Turkey is now increased to 6. Considering the geographical features of Turkeyand the habitat preferences of the genus, the number of species will surely increase with ongoing studies in the future.</p></tp:treatment-sec><ref-list><ref id="B4"><mixed-citation xmlns:xlink="http://www.w3.org/1999/xlink" xlink:type="simple"><person-group><name name-style="western"><surname>Kulczyński</surname><given-names>W</given-names></name></person-group> (<year>1903</year>) <article-title><tp:taxon-name><tp:taxon-name-part taxon-name-part-type="superfamily">Arachnoidea</tp:taxon-name-part></tp:taxon-name> in Asia Minore et ad Constantinopolima Dre. F. Werner collecta. Sitzungsberichte der K.</article-title> <source>Akademie der Wissenschaften, Mathematisch-naturwissenschaftliche Klasse (Vienna)</source> <volume>112</volume>: <fpage>627</fpage>–<lpage>680</lpage>. </mixed-citation></ref><ref id="B9"><mixed-citation xmlns:xlink="http://www.w3.org/1999/xlink" xlink:type="simple"><person-group><name name-style="western"><surname>Šilhavý</surname><given-names>V</given-names></name></person-group> (<year>1956</year>) <article-title>Výsledky zoologické expedice Národního musea v Praze do Turecka.</article-title> <source>Sborník Entomologického Oddělení Národního Musea v Praze</source> <volume>30</volume>: <fpage>31</fpage>–<lpage>39</lpage>. </mixed-citation></ref><ref id="B10"><mixed-citation xmlns:xlink="http://www.w3.org/1999/xlink" xlink:type="simple"><person-group><name name-style="western"><surname>Šilhavý</surname><given-names>V</given-names></name></person-group> (<year>1965</year>) <article-title>Die Weberknechte der Unterordnung <tp:taxon-name><tp:taxon-name-part taxon-name-part-type="suborder">Eupnoi</tp:taxon-name-part></tp:taxon-name> aus Bulgarien; zugleich eine Revision europaischer Gattungen der Unterfamilien <tp:taxon-name><tp:taxon-name-part taxon-name-part-type="subfamily">Oligolophinae</tp:taxon-name-part></tp:taxon-name> und <tp:taxon-name><tp:taxon-name-part taxon-name-part-type="subfamily">Phalangiinae</tp:taxon-name-part></tp:taxon-name> (<tp:taxon-name><tp:taxon-name-part taxon-name-part-type="superfamily">Arachnoidea</tp:taxon-name-part></tp:taxon-name>, <tp:taxon-name><tp:taxon-name-part taxon-name-part-type="above-genus">Opilionidea</tp:taxon-name-part></tp:taxon-name>).</article-title> <source>Acta entomologica bohemoslov</source> <volume>62</volume>: <fpage>369</fpage>–<lpage>406</lpage>. </mixed-citation></ref><ref id="B13"><mixed-citation xmlns:xlink="http://www.w3.org/1999/xlink" xlink:type="simple"><person-group><name name-style="western"><surname>Staręga</surname><given-names>W</given-names></name></person-group> (<year>1976</year>) <article-title>Die Weberknechte (<tp:taxon-name><tp:taxon-name-part taxon-name-part-type="order">Opiliones</tp:taxon-name-part></tp:taxon-name>, excl. <tp:taxon-name><tp:taxon-name-part taxon-name-part-type="family">Sironidae</tp:taxon-name-part></tp:taxon-name>) Bulgariens.</article-title> <source>Annales Zoologici, Warsawa</source> <volume>33</volume>: <fpage>287</fpage>–<lpage>433</lpage>. </mixed-citation></ref><ref id="B1"><mixed-citation xmlns:xlink="http://www.w3.org/1999/xlink" xlink:type="simple"><person-group><name name-style="western"><surname>Chevrizov</surname><given-names>BP</given-names></name></person-group> (<year>1979</year>) <article-title>A brief key to the harvestmen (<tp:taxon-name><tp:taxon-name-part taxon-name-part-type="order">Opiliones</tp:taxon-name-part></tp:taxon-name>) from the European part of the USSR. The fauna and ecology of <tp:taxon-name><tp:taxon-name-part taxon-name-part-type="class">Arachnida</tp:taxon-name-part></tp:taxon-name>.</article-title> <source>Proceedings of the Zoological Institute</source> <volume>85</volume>: <fpage>4</fpage>–<lpage>27</lpage>. <comment>[In Russian]</comment> </mixed-citation></ref><ref id="B15"><mixed-citation xmlns:xlink="http://www.w3.org/1999/xlink" xlink:type="simple"><person-group><name name-style="western"><surname>Staręga</surname><given-names>W</given-names></name><name name-style="western"><surname>Chevrizov</surname><given-names>BP</given-names></name></person-group> (<year>1978</year>) <article-title>New species of the genus <italic><tp:taxon-name><tp:taxon-name-part taxon-name-part-type="genus">Zacheus</tp:taxon-name-part></tp:taxon-name></italic> C.L.Koch (<tp:taxon-name><tp:taxon-name-part taxon-name-part-type="order">Opiliones</tp:taxon-name-part></tp:taxon-name>, <tp:taxon-name><tp:taxon-name-part taxon-name-part-type="family">Phalangiidae</tp:taxon-name-part></tp:taxon-name>) from Northern Caucasus.</article-title> <source>Entomological Review</source> <volume>57</volume>(<issue>2</issue>): <fpage>419</fpage>–<lpage>422</lpage>.</mixed-citation></ref><ref id="B14"><mixed-citation xmlns:xlink="http://www.w3.org/1999/xlink" xlink:type="simple"><person-group><name name-style="western"><surname>Staręga</surname><given-names>W</given-names></name></person-group> (<year>1978</year>) <article-title>Katalog der Weberknechte (<tp:taxon-name><tp:taxon-name-part taxon-name-part-type="order">Opiliones</tp:taxon-name-part></tp:taxon-name>) der Sowjet-Union.</article-title> <source>Fragmenta Faunistica</source> <volume>23</volume>(<issue>10</issue>): <fpage>197</fpage>–<lpage>241</lpage>. </mixed-citation></ref><ref id="B5"><mixed-citation xmlns:xlink="http://www.w3.org/1999/xlink" xlink:type="simple"><person-group><name name-style="western"><surname>Kurt</surname><given-names>K</given-names></name><name name-style="western"><surname>Snegovaya</surname><given-names>N</given-names></name><name name-style="western"><surname>Demir</surname><given-names>H</given-names></name><name name-style="western"><surname>Seyyar</surname><given-names>O</given-names></name></person-group> (<year>2011</year>) <article-title>New Data on the Harvestmen (<tp:taxon-name><tp:taxon-name-part taxon-name-part-type="class">Arachnida</tp:taxon-name-part></tp:taxon-name>, <tp:taxon-name><tp:taxon-name-part taxon-name-part-type="order">Opiliones</tp:taxon-name-part></tp:taxon-name>) of Turkey.</article-title> <source>Acta Zoologica Bulgarica</source> <volume>63</volume>(<issue>2</issue>): <fpage>145</fpage>–<lpage>150</lpage>. </mixed-citation></ref><ref id="B6"><mixed-citation xmlns:xlink="http://www.w3.org/1999/xlink" xlink:type="simple"><person-group><name name-style="western"><surname>Kurt</surname><given-names>K</given-names></name></person-group> (<year>2014</year>) <article-title>Updated checklist of harvestmen (<tp:taxon-name><tp:taxon-name-part taxon-name-part-type="class">Arachnida</tp:taxon-name-part></tp:taxon-name>: <tp:taxon-name><tp:taxon-name-part taxon-name-part-type="order">Opiliones</tp:taxon-name-part></tp:taxon-name>) in Turkey.</article-title> <source>Archives of Biological Sciences, Belgrade</source> <volume>66</volume>(<issue>4</issue>): <fpage>1617</fpage>–<lpage>1631</lpage>. doi: <ext-link ext-link-type="doi" xlink:href="10.2298/ABS1404617K" xlink:type="simple">10.2298/ABS1404617K</ext-link> </mixed-citation></ref><ref id="B8"><mixed-citation xmlns:xlink="http://www.w3.org/1999/xlink" xlink:type="simple"><person-group><name name-style="western"><surname>Roewer</surname><given-names>CF</given-names></name></person-group> (<year>1923</year>) <source>Die Weberknechte der Erde. Systematische Bearbeitung der bisher bekannten <tp:taxon-name><tp:taxon-name-part taxon-name-part-type="order">Opiliones</tp:taxon-name-part></tp:taxon-name>.</source> <publisher-name>Gustav Fischer</publisher-name>, <publisher-loc>Jena, Deutchland</publisher-loc>, <size units="page">1116 pp</size>. </mixed-citation></ref></ref-list></tp:taxon-treatment>
